# Supplementary material for: ‘We dry contaminated meat to make it safe’: An assessment of knowledge, attitude and practices on anthrax during an outbreak, Kisumu, Kenya, 2019
Source: PLoS One. 2021 Nov 4;16(11):e0259017. doi: 10.1371/journal.pone.0259017 (PMC8568283; doi:10.1371/journal.pone.0259017)
Supplement: S1 Dataset — (XLSX) [file pone.0259017.s008.xlsx]

## Sheet: KAPs Household Dataset
Repondent Identifier	Age	Gender	Education	Occupation	keepanimals	Cattle	Poulty	Pigs	Sheep	Donkey	Goats	Length KA	Heardanthrax	Nppmagznes	Radio1	TV	H/workers	Billboards	Bronchures	Pters/prints	Others	Teachers	R/readers	Seen A	Causes	Germs	meatdeadA	Witchcraft	SkindeadA	Badair	G/burialsites	Otherspecify	contapasture	contawater	animalburialsites	Idontknow	Cow	Sheep1	Goat	Otherspecify1	SuddenDeath	Unclotdarkredblood	Bleed/orifices	Rapiddecompose	Incompleterigor	Bloating	IdontKnow1	Others1	AnthraxpreventA
KAP001	75	Male	Primary	Formal employment	Yes	Yes	Yes	No	No	No	No	19	Yes	No	No	No	Yes	No	No	No	No	No	No	Yes	Yes	No	Yes	Yes	No	No	No	No	Yes	No	No	No	Yes	No	No	No	Yes	No	No	No	No	No	No	No	Yes
KAP002	97	Male	Primary	Formal employment	Yes	No	No	No	Yes	No	No	40	Yes	No	No	No	Yes	No	No	No	No	No	No	Yes	No	No	No	No	No	No	No	Yes	No	No	No	Yes	Yes	Yes	Yes	No	No	Yes	No	No	No	No	No	No	No
KAP003	68	Female	No education	Formal employment	Yes	Yes	Yes	No	Yes	No	No	15	Yes	No	No	No	Yes	No	No	No	No	No	No	Yes	No	No	No	No	No	No	No	Yes	Yes	No	No	No	Yes	No	No	No	No	No	No	No	No	No	Yes	No	Yes
KAP004	65	Female	Primary	Farmer	Yes	Yes	No	No	Yes	No	Yes	3	Yes	No	Yes	No	No	No	No	No	No	No	No	Yes	No	No	No	No	No	No	No	Yes	No	Yes	No	No	Yes	Yes	Yes	No	No	No	No	Yes	No	No	No	No	Yes
KAP005	60	Male	Primary	Formal employment	Yes	Yes	Yes	No	Yes	No	No	11	Yes	No	No	No	Yes	No	No	No	No	No	No	Yes	Yes	No	No	No	No	No	No	Yes	No	No	No	Yes	Yes	No	No	No	Yes	Yes	Yes	No	No	No	No	No	Yes
KAP006	78	Female	Primary	Farmer	Yes	Yes	Yes	No	Yes	No	No	15	Yes	No	No	No	Yes	No	No	No	No	No	No	Yes	No	No	No	No	No	No	No	No	Yes	Yes	No	No	Yes	No	No	No	No	Yes	No	No	No	Yes	No	No	No
KAP007	77	Female	Primary	Farmer	Yes	Yes	Yes	No	Yes	No	No	15	Yes	No	No	No	Yes	No	No	No	No	No	No	Yes	No	No	No	No	No	No	No	No	No	No	No	Yes	Yes	No	No	No	No	No	No	Yes	No	No	No	No	Yes
KAP008	30	Female	Primary	Formal employment	Yes	Yes	Yes	No	No	No	No	10	Yes	No	Yes	No	No	No	No	No	Yes	No	No	No	No	No	No	No	No	No	No	No	No	No	No	Yes	Yes	No	No	No	No	No	No	No	No	No	Yes	No	Yes
KAP009	30	Male	College	Casual	Yes	Yes	Yes	No	No	No	Yes	5	Yes	No	Yes	No	No	No	No	No	No	No	No	Yes	No	No	No	No	No	No	No	No	No	No	No	Yes	Yes	Yes	No	No	No	No	No	No	No	No	Yes	No	Yes
KAP010	49	Female	Secondary	Farmer	Yes	Yes	No	No	Yes	No	No	19	Yes	No	No	No	Yes	No	No	No	No	No	No	No	No	No	No	No	No	No	No	Yes	No	Yes	No	No	Yes	Yes	Yes	No	No	No	No	No	No	No	Yes	No	Yes
KAP011	45	Female	Secondary	Formal employment	No	Yes	No	No	Yes	No	Yes	1	No	No	No	No	No	No	No	No	Yes	No	No	No	No	No	No	No	No	No	No	No	No	Yes	No	No	Yes	No	No	No	No	Yes	Yes	No	No	No	No	No	No
KAP012	37	Male	Primary	Farmer	Yes	Yes	Yes	No	Yes	No	No	10	Yes	No	No	No	No	No	No	No	No	Yes	No	No	No	No	No	No	No	No	No	Yes	Yes	No	No	No	Yes	Yes	No	No	No	No	Yes	No	No	No	No	No	Yes
KAP013	40	Female	Secondary	Farmer	Yes	Yes	Yes	No	No	No	No	8	Yes	No	No	No	Yes	No	No	No	No	No	No	Yes	Yes	Yes	No	No	No	No	No	No	No	No	Yes	No	Yes	No	No	No	No	No	No	No	No	Yes	No	No	Yes
KAP014	74	Male	College	Formal employment	Yes	Yes	No	No	No	No	No	30	Yes	No	No	No	Yes	No	No	No	No	No	No	Yes	Yes	Yes	No	No	No	No	Yes	No	No	Yes	No	No	Yes	No	No	No	No	Yes	Yes	No	No	No	No	No	Yes
KAP015	61	Female	Primary	Farmer	Yes	Yes	Yes	No	Yes	No	Yes	20	Yes	No	No	No	Yes	No	No	No	No	No	No	No	No	No	No	No	No	No	No	No	Yes	No	No	No	Yes	No	No	No	No	No	No	No	No	No	Yes	No	Yes
KAP016	68	Male	Secondary	Farmer	Yes	No	Yes	No	No	No	No	6	Yes	No	No	No	Yes	No	No	No	No	Yes	No	Yes	Yes	Yes	No	No	No	No	No	No	Yes	No	No	No	Yes	No	No	No	No	Yes	Yes	No	No	No	No	No	Yes
KAP017	77	Female	Primary	Farmer	Yes	Yes	Yes	No	Yes	No	No	30	Yes	No	No	No	No	No	No	No	No	Yes	No	Yes	No	No	No	No	No	No	No	No	No	No	No	Yes	Yes	No	No	No	No	Yes	Yes	No	No	Yes	No	No	Yes
KAP018	63	Male	Primary	Farmer	Yes	Yes	Yes	No	No	No	Yes	19	Yes	No	No	No	No	No	No	No	Yes	No	No	No	No	No	No	No	No	No	No	Yes	No	Yes	No	No	Yes	No	No	No	No	No	No	No	No	No	Yes	No	Yes
KAP019	70	Female	No education	Farmer	Yes	Yes	Yes	No	No	No	No	10	Yes	No	Yes	No	No	No	No	No	Yes	No	No	Yes	No	No	No	No	No	No	No	Yes	No	No	No	Yes	Yes	No	No	No	No	Yes	Yes	No	No	No	No	No	Yes
KAP020	60	Female	Primary	Farmer	Yes	Yes	No	No	No	No	No	5	Yes	No	No	No	Yes	No	No	No	Yes	No	No	No	No	No	No	No	No	No	No	Yes	No	No	No	Yes	Yes	No	No	No	No	No	Yes	No	No	No	No	No	Yes
KAP021	57	Male	Secondary	Farmer	Yes	Yes	Yes	No	No	No	No	3	Yes	No	No	No	Yes	No	No	No	No	No	No	No	No	No	No	No	Yes	No	No	No	Yes	No	No	No	Yes	No	No	No	No	No	No	No	No	No	Yes	No	Yes
KAP022	30	Male	College	Formal employment	Yes	Yes	Yes	No	No	No	No	15	Yes	No	No	No	Yes	No	No	No	No	No	No	No	Yes	Yes	No	No	No	No	No	No	Yes	No	No	No	Yes	Yes	Yes	No	No	No	Yes	No	No	No	No	No	Yes
KAP023	38	Male	College	Formal employment	Yes	Yes	No	No	Yes	No	Yes	7	Yes	No	No	No	Yes	No	No	No	No	No	No	Yes	Yes	No	No	No	No	No	No	No	Yes	No	No	No	Yes	No	No	No	No	No	No	Yes	No	No	No	No	Yes
KAP024	66	Male	Secondary	Farmer	Yes	Yes	No	No	Yes	No	Yes	17	Yes	No	No	No	Yes	No	No	No	No	No	No	Yes	Yes	Yes	No	No	No	No	No	No	Yes	No	No	No	Yes	No	No	No	No	No	Yes	No	No	No	No	No	Yes
KAP025	56	Female	Secondary	Farmer	Yes	Yes	Yes	No	No	No	No	36	Yes	No	No	No	Yes	No	No	No	No	No	No	Yes	Yes	No	No	No	No	No	No	No	Yes	No	No	No	Yes	Yes	Yes	No	No	No	Yes	No	No	No	No	No	Yes
KAP026	65	Male	Secondary	Farmer	Yes	Yes	No	No	No	No	No	12	Yes	No	No	No	No	No	No	No	Yes	No	No	Yes	Yes	No	No	No	No	No	No	Yes	Yes	No	No	No	Yes	Yes	Yes	No	Yes	No	Yes	No	No	No	No	No	Yes
KAP027	41	Female	Primary	Farmer	Yes	Yes	No	No	Yes	Yes	Yes	10	Yes	No	No	No	Yes	No	No	No	No	No	No	Yes	No	No	No	No	No	No	No	No	Yes	No	No	No	Yes	Yes	Yes	No	No	Yes	No	No	No	No	No	No	Yes
KAP028	45	Male	Secondary	Farmer	Yes	Yes	Yes	No	No	No	No	5	Yes	No	No	No	Yes	No	No	No	No	No	No	Yes	Yes	No	No	No	No	Yes	No	No	Yes	No	No	No	Yes	No	No	No	Yes	Yes	No	No	No	No	No	No	Yes
KAP029	34	Female	Primary	Farmer	Yes	Yes	Yes	No	No	No	No	10	Yes	No	No	No	Yes	No	No	No	No	No	No	Yes	Yes	Yes	No	No	No	No	No	No	Yes	No	No	No	Yes	No	No	No	No	Yes	No	No	No	No	No	No	Yes
KAP030	27	Female	Primary	Formal employment	Yes	Yes	Yes	No	No	No	Yes	2	Yes	No	No	No	Yes	No	No	No	No	No	No	No	No	No	No	No	No	No	No	No	Yes	No	No	No	Yes	No	No	No	No	No	No	No	No	No	Yes	No	Yes
KAP031	51	Male	Secondary	Farmer	Yes	Yes	No	No	No	No	No	30	Yes	No	No	No	Yes	No	No	No	No	No	No	Yes	Yes	Yes	No	No	No	No	No	No	Yes	No	No	No	Yes	Yes	Yes	No	No	Yes	No	No	No	No	No	No	Yes
KAP032	50	Male	Primary	Farmer	Yes	Yes	No	No	Yes	No	No	30	Yes	No	No	No	Yes	No	No	No	No	No	No	Yes	Yes	Yes	No	No	No	No	No	No	Yes	No	No	No	Yes	Yes	Yes	No	No	No	No	No	No	No	Yes	No	Yes
KAP033	38	Male	Secondary	Formal employment	Yes	Yes	Yes	No	Yes	No	No	5	Yes	No	Yes	No	No	No	No	No	No	Yes	No	Yes	Yes	No	No	No	No	No	No	Yes	Yes	No	No	No	Yes	No	No	No	No	No	No	No	No	No	Yes	No	Yes
KAP034	65	Male	No education	Farmer	Yes	Yes	No	No	Yes	No	No	20	Yes	No	No	No	Yes	No	No	No	No	No	No	Yes	Yes	No	No	No	No	Yes	No	No	Yes	No	No	No	Yes	No	No	No	No	Yes	No	No	No	No	No	No	No
KAP035	48	Female	College	Self Employed	Yes	No	No	No	Yes	No	Yes	5	Yes	No	No	No	Yes	No	No	No	No	Yes	No	Yes	Yes	No	No	No	No	Yes	No	No	Yes	No	No	No	Yes	Yes	Yes	No	Yes	No	No	No	No	No	No	No	Yes
KAP036	52	Female	No education	Farmer	Yes	Yes	Yes	No	Yes	No	Yes	10	Yes	No	No	No	Yes	No	No	No	No	No	No	Yes	Yes	No	Yes	No	No	No	No	No	Yes	No	No	No	Yes	No	No	No	No	Yes	Yes	No	No	No	No	No	Yes
KAP037	29	Female	Secondary	Self Employed	No	No	Yes	No	No	No	No	2	Yes	No	No	No	No	No	No	No	No	Yes	No	No	No	No	No	No	No	No	No	No	No	No	No	No	Yes	No	No	No	No	No	No	No	No	No	Yes	No	Yes
KAP038	60	Female	Secondary	Farmer	Yes	Yes	No	No	No	No	No	3	Yes	No	No	No	Yes	No	No	No	No	No	No	No	No	No	No	No	No	No	No	No	No	No	No	Yes	Yes	No	No	No	No	No	Yes	No	No	No	No	No	Yes
KAP039	70	Male	Secondary	Farmer	Yes	Yes	No	No	Yes	No	No	30	Yes	No	No	No	Yes	No	No	No	No	No	No	No	No	No	No	No	No	Yes	No	No	Yes	No	No	No	Yes	No	No	No	No	No	No	No	No	Yes	No	No	Yes
KAP040	22	Male	Secondary	Casual	Yes	Yes	Yes	No	No	No	No	20	Yes	No	No	No	No	No	No	No	No	Yes	No	No	Yes	Yes	No	No	No	No	No	No	No	Yes	No	No	Yes	No	No	No	No	No	No	No	No	No	Yes	No	No
KAP041	21	Male	Secondary	Casual	Yes	Yes	Yes	No	No	No	No	2	Yes	No	No	No	No	No	No	No	No	Yes	No	No	Yes	No	No	No	No	Yes	No	No	Yes	No	No	No	Yes	Yes	Yes	No	No	No	No	No	No	No	Yes	No	No
KAP042	70	Female	Primary	Farmer	Yes	Yes	No	No	No	No	No	10	Yes	No	No	No	No	No	No	No	Yes	No	No	No	No	No	No	No	No	No	No	No	No	No	No	Yes	Yes	Yes	Yes	No	No	No	No	No	No	No	Yes	No	No
KAP043	60	Male	Secondary	Farmer	Yes	Yes	Yes	No	No	No	No	1	Yes	No	No	No	Yes	No	No	No	No	No	No	Yes	Yes	No	No	No	No	Yes	No	No	Yes	Yes	No	No	Yes	No	Yes	No	No	No	No	No	No	No	Yes	No	Yes
KAP044	51	Male	Primary	Farmer	Yes	Yes	No	No	Yes	No	No	13	Yes	No	No	No	Yes	No	No	No	No	No	No	Yes	Yes	No	No	No	No	Yes	No	No	Yes	No	No	No	Yes	Yes	Yes	No	No	No	No	No	No	No	Yes	No	Yes
KAP045	78	Male	Primary	Farmer	Yes	Yes	No	No	No	No	No	8	Yes	No	No	No	Yes	No	No	No	No	No	No	No	No	No	No	No	No	No	No	No	No	No	No	No	Yes	No	No	No	No	No	No	No	No	No	Yes	No	Yes
KAP046	65	Male	Primary	Farmer	Yes	Yes	No	No	Yes	No	No	10	Yes	No	No	No	Yes	No	No	No	No	No	No	Yes	No	No	No	No	No	Yes	No	No	No	No	No	Yes	Yes	No	No	No	No	No	No	No	No	Yes	No	No	Yes
KAP047	65	Male	Secondary	Farmer	Yes	Yes	No	No	No	No	Yes	20	Yes	No	Yes	No	No	No	No	No	No	No	No	No	No	No	No	No	No	No	No	Yes	No	No	No	Yes	No	No	No	Yes	No	No	No	No	No	No	Yes	No	No
KAP048	60	Female	No education	Formal employment	Yes	Yes	No	No	No	No	No	2	Yes	No	No	No	Yes	No	No	No	No	No	No	Yes	No	No	No	No	No	No	No	Yes	No	No	No	Yes	Yes	No	No	No	No	No	Yes	No	No	No	No	No	No
KAP049	24	Female	Secondary	Self Employed	Yes	Yes	No	No	No	No	No	7	No	No	No	No	No	No	No	No	No	No	No	No	No	No	No	No	No	No	No	Yes	No	No	No	Yes	Yes	Yes	Yes	No	No	No	No	No	No	No	Yes	No	No
KAP050	31	Male	Primary	Farmer	Yes	Yes	No	No	No	No	No	4	Yes	No	Yes	No	No	No	No	No	No	No	No	No	No	No	No	No	No	No	No	No	No	No	No	Yes	No	No	No	No	No	No	No	No	No	No	Yes	No	No
KAP051	49	Male	Secondary	Farmer	Yes	Yes	Yes	No	No	No	No	10	Yes	No	No	Yes	No	No	No	No	No	No	No	Yes	No	No	No	No	No	No	No	Yes	No	No	No	Yes	Yes	No	No	No	No	No	No	No	No	No	Yes	No	Yes
KAP052	65	Female	No education	Farmer	Yes	Yes	No	No	Yes	No	No	7	Yes	No	Yes	No	No	No	No	No	No	No	No	No	No	No	No	No	No	No	No	Yes	No	No	No	Yes	No	No	No	Yes	No	No	No	No	No	No	Yes	No	Yes
KAP053	42	Male	Secondary	Farmer	Yes	Yes	No	No	Yes	No	Yes	2	Yes	No	No	No	No	No	No	No	Yes	No	No	No	No	No	No	No	No	No	No	Yes	No	No	No	Yes	No	No	No	Yes	Yes	No	No	No	No	No	No	No	Yes
KAP054	25	Male	Secondary	Formal employment	No	Yes	No	No	Yes	No	Yes	20	Yes	No	No	No	No	No	No	No	No	Yes	No	Yes	Yes	Yes	No	No	No	No	No	No	Yes	No	No	No	Yes	No	No	No	No	No	No	No	No	No	Yes	No	Yes
KAP055	70	Male	Secondary	Farmer	Yes	Yes	No	No	Yes	No	No	3	Yes	No	No	No	Yes	No	No	No	No	No	No	Yes	Yes	No	No	No	No	No	No	No	Yes	Yes	No	No	Yes	No	No	No	No	No	No	No	No	No	Yes	No	Yes
KAP056	67	Female	Primary	Farmer	Yes	Yes	No	No	No	No	No	14	Yes	No	No	No	Yes	No	No	No	No	No	No	No	No	No	No	No	No	No	No	Yes	No	No	No	Yes	Yes	No	No	No	No	No	No	No	No	No	Yes	No	No
KAP057	64	Female	Secondary	Farmer	Yes	Yes	No	No	No	No	No	8	Yes	No	No	No	Yes	No	No	No	No	No	No	No	No	No	No	No	No	No	No	Yes	No	No	No	Yes	Yes	No	No	No	No	No	No	No	No	No	Yes	No	No
KAP058	70	Female	Primary	Farmer	Yes	Yes	Yes	No	Yes	No	No	20	Yes	No	No	No	Yes	No	No	No	No	No	No	No	No	No	No	No	No	No	No	No	No	No	No	Yes	Yes	No	No	No	No	No	No	No	No	No	Yes	No	No
KAP059	85	Male	Secondary	Farmer	Yes	Yes	Yes	No	Yes	No	Yes	20	Yes	No	Yes	No	No	No	No	No	No	No	No	No	Yes	No	No	No	No	Yes	No	No	Yes	No	No	No	Yes	No	No	No	No	No	Yes	No	No	No	No	No	Yes
KAP060	61	Female	Primary	Farmer	Yes	Yes	No	No	No	No	No	25	Yes	No	No	No	No	No	No	No	Yes	No	No	Yes	Yes	No	No	No	No	No	No	Yes	No	No	No	Yes	Yes	No	No	No	No	No	Yes	No	No	No	No	No	Yes
KAP061	70	Female	Primary	Farmer	Yes	Yes	No	No	No	No	No	18	Yes	No	No	No	Yes	No	No	No	No	No	No	No	No	No	No	No	No	No	No	No	No	No	No	Yes	Yes	No	No	No	No	No	No	No	No	No	Yes	No	No
KAP062	45	Male	Secondary	Self Employed	Yes	Yes	Yes	No	No	No	No	30	Yes	Yes	No	Yes	No	No	No	No	No	No	No	No	No	No	No	No	No	No	No	No	No	No	No	Yes	Yes	Yes	Yes	No	No	No	No	No	No	No	Yes	No	Yes
KAP063	56	Male	Secondary	Formal employment	Yes	Yes	Yes	No	Yes	No	No	10	Yes	No	No	No	Yes	No	No	No	No	No	No	Yes	No	No	No	No	No	No	No	No	No	No	No	Yes	Yes	No	No	No	No	No	Yes	No	No	No	No	No	Yes
KAP064	21	Female	Secondary	Formal employment	Yes	Yes	No	No	Yes	No	Yes	36	Yes	No	No	Yes	No	No	No	No	No	No	No	No	No	No	No	No	No	No	No	No	No	No	No	Yes	Yes	Yes	Yes	No	No	No	Yes	No	No	No	No	No	Yes
KAP065	31	Male	College	Formal employment	Yes	No	Yes	No	Yes	No	No	30	Yes	Yes	Yes	Yes	No	No	No	Yes	No	Yes	No	No	No	No	No	No	No	No	No	No	Yes	No	Yes	No	Yes	Yes	Yes	No	No	Yes	Yes	No	No	Yes	No	No	Yes
KAP066	65	Female	Primary	Farmer	Yes	Yes	No	No	No	No	Yes	14	Yes	No	No	No	No	No	No	No	Yes	No	No	Yes	No	No	No	No	No	No	No	No	No	No	No	Yes	Yes	No	No	No	No	No	No	No	No	No	Yes	No	Yes
KAP067	39	Female	Primary	Self Employed	No	Yes	Yes	No	Yes	No	Yes	20	No	No	Yes	No	No	No	No	No	No	No	No	No	No	No	No	No	No	No	No	No	No	No	No	Yes	Yes	Yes	Yes	No	No	No	No	No	No	No	Yes	No	No
KAP068	60	Female	No education	Farmer	Yes	Yes	Yes	No	No	No	No	15	Yes	No	No	No	Yes	No	No	No	No	No	No	Yes	Yes	No	No	No	No	No	No	Yes	Yes	No	No	No	Yes	No	No	No	No	Yes	Yes	No	No	Yes	No	No	Yes
KAP069	32	Female	Primary	Farmer	Yes	Yes	Yes	No	No	No	No	10	Yes	No	No	No	No	No	No	No	No	No	No	Yes	No	No	No	No	No	No	No	No	No	No	No	Yes	Yes	Yes	Yes	No	No	No	No	No	No	No	Yes	No	Yes
KAP070	35	Female	College	Formal employment	Yes	Yes	Yes	No	Yes	No	No	10	Yes	No	No	Yes	No	No	No	No	No	Yes	No	No	No	No	No	No	No	No	No	No	No	No	No	Yes	Yes	No	No	No	No	No	No	No	No	No	Yes	No	Yes
KAP071	59	Male	Secondary	Farmer	No	Yes	Yes	No	No	No	Yes	20	No	No	Yes	No	Yes	No	No	No	No	No	No	No	No	No	Yes	No	Yes	No	Yes	No	No	No	No	Yes	Yes	Yes	Yes	Yes	Yes	Yes	Yes	No	No	No	No	No	Yes
KAP072	70	Male	College	Self Employed	Yes	Yes	Yes	No	No	No	No	18	Yes	No	No	No	Yes	No	No	No	Yes	No	No	No	No	No	No	No	No	No	No	No	No	No	No	Yes	Yes	No	No	Yes	No	No	Yes	No	No	No	No	No	Yes
KAP073	39	Female	Primary	Self Employed	Yes	Yes	No	No	Yes	No	No	7	Yes	No	Yes	No	No	No	No	No	No	No	No	No	No	No	No	No	No	No	No	No	No	No	No	Yes	Yes	No	No	No	No	No	No	No	No	No	Yes	No	Yes
KAP074	32	Female	Primary	Self Employed	Yes	Yes	Yes	Yes	Yes	No	Yes	10	Yes	No	No	No	Yes	No	No	No	No	No	No	Yes	Yes	No	No	No	No	No	No	Yes	Yes	Yes	No	No	Yes	Yes	Yes	No	No	Yes	Yes	No	No	No	No	No	Yes
KAP075	20	Male	Primary	Casual	Yes	Yes	No	No	Yes	No	No	18	Yes	No	Yes	No	Yes	No	No	No	No	No	No	Yes	No	No	No	No	No	No	No	No	No	No	No	Yes	Yes	Yes	Yes	No	No	Yes	No	No	No	No	No	No	Yes
KAP076	25	Female	College	Formal employment	Yes	Yes	Yes	No	No	No	Yes	7	Yes	No	No	No	No	No	No	No	No	Yes	No	No	No	No	No	No	No	No	No	No	No	No	No	Yes	Yes	Yes	Yes	No	No	No	No	No	No	No	Yes	No	Yes
KAP077	45	Female	Primary	Farmer	Yes	Yes	Yes	No	Yes	No	No	2	Yes	No	No	No	No	No	No	No	Yes	No	No	Yes	No	No	No	No	No	No	Yes	No	No	No	No	Yes	Yes	No	No	No	No	Yes	No	No	No	No	No	No	Yes
KAP078	73	Male	Primary	Farmer	Yes	Yes	Yes	No	No	No	No	31	Yes	No	Yes	Yes	No	No	No	No	Yes	No	No	Yes	Yes	Yes	No	No	No	No	Yes	Yes	Yes	No	No	No	Yes	No	No	No	No	Yes	Yes	No	No	No	No	No	Yes
KAP079	32	Female	Primary	Self Employed	Yes	Yes	Yes	No	Yes	No	Yes	4	Yes	No	No	No	No	No	No	No	Yes	No	No	Yes	No	No	No	No	No	No	No	No	No	No	No	Yes	Yes	No	No	No	No	No	Yes	No	No	Yes	No	No	Yes
KAP080	45	Male	Primary	Casual	Yes	Yes	Yes	No	No	No	No	10	Yes	No	No	No	No	No	No	No	Yes	No	No	Yes	No	No	No	No	No	No	No	No	Yes	No	No	No	Yes	Yes	Yes	No	No	Yes	No	No	No	No	No	No	Yes
KAP081	85	Female	No education	Farmer	Yes	Yes	Yes	No	No	No	No	15	Yes	No	No	No	Yes	No	No	No	No	No	No	No	Yes	No	No	No	No	No	No	Yes	No	No	No	Yes	Yes	Yes	Yes	No	No	Yes	Yes	No	No	No	No	No	Yes
KAP082	30	Male	Secondary	Casual	Yes	Yes	Yes	No	No	No	No	10	Yes	No	Yes	Yes	No	No	No	No	No	No	No	No	No	No	No	No	No	No	No	No	No	No	No	Yes	Yes	No	Yes	No	No	No	No	No	No	No	Yes	No	Yes
KAP083	55	Female	Primary	Farmer	Yes	Yes	Yes	No	No	No	No	20	Yes	No	Yes	No	Yes	No	No	No	Yes	No	No	Yes	No	No	No	No	No	No	No	No	Yes	No	No	No	Yes	Yes	Yes	No	No	No	Yes	No	No	No	No	No	Yes
KAP084	31	Female	Primary	Self Employed	Yes	Yes	Yes	No	Yes	No	No	4	Yes	No	No	No	No	No	No	No	Yes	No	No	Yes	No	No	No	No	No	No	No	No	Yes	No	No	No	Yes	Yes	Yes	Yes	No	Yes	Yes	No	No	No	No	Yes	Yes
KAP085	65	Male	Secondary	Farmer	Yes	Yes	No	No	Yes	No	No	30	Yes	No	No	No	No	No	No	No	Yes	No	No	No	No	No	No	No	No	No	No	No	No	No	No	Yes	Yes	Yes	Yes	No	No	No	No	No	No	No	Yes	No	Yes
KAP086	61	Female	No education	Farmer	Yes	Yes	Yes	No	No	No	Yes	15	Yes	No	Yes	No	Yes	No	No	No	No	No	No	No	No	No	No	No	No	No	No	No	No	No	No	Yes	Yes	Yes	Yes	No	No	No	No	No	No	No	Yes	No	Yes
KAP087	30	Male	College	Self Employed	Yes	Yes	Yes	No	Yes	No	No	30	Yes	No	No	No	No	No	No	No	No	Yes	No	Yes	Yes	Yes	No	No	No	No	No	No	No	No	No	Yes	Yes	No	No	No	No	Yes	No	No	No	No	No	No	Yes
KAP088	60	Male	Primary	Farmer	Yes	Yes	Yes	No	Yes	No	No	20	Yes	No	Yes	Yes	Yes	No	No	No	No	No	No	Yes	No	No	No	No	No	No	No	No	Yes	No	No	No	Yes	No	No	No	No	Yes	No	No	No	Yes	No	No	Yes
KAP089	60	Female	Primary	Farmer	Yes	Yes	No	No	No	No	No	4	Yes	No	No	No	No	No	No	No	Yes	No	No	Yes	No	No	No	No	No	No	No	No	No	No	No	Yes	Yes	Yes	Yes	No	No	Yes	No	No	No	No	No	No	Yes
KAP090	55	Female	Primary	Farmer	Yes	Yes	Yes	No	No	No	No	35	Yes	No	Yes	No	Yes	No	No	No	No	No	No	Yes	No	No	No	No	No	No	No	No	Yes	No	No	No	Yes	Yes	Yes	No	Yes	No	No	No	No	No	No	No	Yes
KAP091	67	Male	Primary	Farmer	Yes	Yes	Yes	No	No	No	No	60	Yes	No	No	No	No	No	No	No	Yes	No	No	No	No	No	No	No	No	No	No	No	No	No	No	Yes	Yes	No	No	No	No	No	No	No	No	No	Yes	No	Yes
KAP092	51	Female	Primary	Farmer	Yes	Yes	Yes	No	No	No	No	4	Yes	No	No	No	Yes	No	No	No	No	No	No	No	No	No	No	No	No	No	No	No	No	No	No	Yes	Yes	No	No	No	Yes	No	No	No	No	No	No	No	Yes
KAP093	54	Male	Primary	Formal employment	No	Yes	Yes	No	No	No	No	10	Yes	No	Yes	No	Yes	Yes	No	No	Yes	No	No	No	No	No	No	No	No	No	No	No	Yes	No	No	No	Yes	Yes	Yes	No	No	No	No	No	No	No	Yes	No	Yes
KAP094	42	Female	Primary	Farmer	Yes	Yes	Yes	No	No	No	Yes	10	Yes	No	Yes	No	Yes	No	No	No	Yes	No	No	Yes	No	No	No	No	No	No	No	No	No	No	No	Yes	Yes	No	Yes	No	No	Yes	No	No	No	No	No	Yes	Yes
KAP095	36	Male	Primary	Casual	Yes	Yes	No	No	No	No	No	100	Yes	No	No	Yes	No	No	No	No	No	No	No	No	No	No	No	No	No	No	No	No	No	No	No	Yes	Yes	No	No	No	No	No	No	No	No	No	Yes	No	Yes
KAP096	56	Female	No education	Farmer	Yes	Yes	No	No	Yes	No	Yes	20	Yes	No	No	No	Yes	No	No	No	Yes	No	No	Yes	No	No	No	No	No	No	No	No	No	No	No	Yes	Yes	Yes	Yes	No	No	No	No	No	No	No	No	Yes	Yes
KAP097	49	Male	College	Formal employment	Yes	Yes	Yes	No	No	No	No	7	Yes	Yes	Yes	Yes	Yes	No	No	Yes	No	No	No	No	No	No	No	No	No	No	No	No	No	No	No	Yes	Yes	No	No	No	No	No	No	No	No	No	Yes	No	Yes
KAP098	29	Male	College	Formal employment	Yes	Yes	Yes	No	No	No	No	6	Yes	No	No	No	Yes	No	No	No	No	No	No	No	No	No	No	No	No	No	No	No	No	No	No	Yes	Yes	No	No	No	No	No	No	No	No	No	Yes	No	No
KAP099	64	Female	Primary	Farmer	Yes	Yes	Yes	No	No	No	No	15	Yes	No	No	No	No	No	No	No	Yes	No	No	No	No	No	No	No	No	No	No	No	No	No	No	No	No	No	No	No	No	No	No	No	No	No	Yes	No	No
KAP100	58	Female	Primary	Farmer	Yes	Yes	Yes	No	Yes	No	No	10	Yes	No	Yes	No	No	No	No	No	Yes	No	No	No	No	No	No	No	No	No	No	No	No	No	No	Yes	Yes	No	No	No	No	No	No	No	No	No	Yes	No	Yes
KAP101	56	Female	Secondary	Farmer	Yes	Yes	Yes	No	Yes	No	Yes	20	Yes	No	No	No	No	No	No	No	Yes	No	No	Yes	Yes	No	No	No	No	No	No	Yes	No	Yes	No	No	Yes	Yes	Yes	Yes	Yes	No	No	No	No	No	No	No	Yes
KAP102	53	Male	Primary	Farmer	Yes	Yes	No	No	No	No	No	20	Yes	No	Yes	No	No	No	No	No	Yes	No	No	No	No	No	No	No	No	No	No	No	No	No	No	Yes	Yes	No	No	No	No	No	No	No	No	No	Yes	No	No
KAP103	39	Female	Secondary	Self Employed	Yes	Yes	Yes	No	No	No	No	5	Yes	No	No	No	Yes	No	No	No	No	No	No	Yes	No	No	No	No	No	No	No	No	No	No	No	Yes	Yes	No	No	No	No	No	No	No	No	No	Yes	No	Yes
KAP104	24	Male	Secondary	Self Employed	Yes	Yes	Yes	No	Yes	No	No	1	Yes	No	No	No	No	No	No	No	Yes	No	No	Yes	No	No	No	No	No	No	No	No	No	No	No	Yes	Yes	No	No	No	No	No	No	No	No	No	Yes	No	No
KAP105	52	Male	Secondary	Self Employed	Yes	Yes	Yes	No	Yes	No	No	15	Yes	No	No	No	No	No	No	No	Yes	No	No	Yes	No	No	No	No	No	No	No	No	No	No	No	Yes	Yes	Yes	Yes	No	No	No	No	No	No	No	Yes	No	No
KAP106	75	Female	No education	Farmer	Yes	Yes	Yes	No	Yes	No	Yes	29	Yes	No	No	No	No	No	No	No	Yes	No	No	Yes	No	No	No	No	No	No	No	No	No	No	No	Yes	Yes	No	No	No	No	Yes	Yes	No	No	No	No	No	Yes
KAP107	78	Female	Primary	Casual	Yes	Yes	Yes	No	Yes	No	Yes	6	Yes	No	No	No	No	No	No	No	Yes	No	No	No	No	No	No	No	No	No	No	No	No	No	No	Yes	Yes	No	No	No	No	No	No	No	No	No	Yes	No	Yes
KAP108	80	Male	No education	Farmer	No	Yes	Yes	No	Yes	No	No	10	Yes	No	No	No	Yes	No	No	No	No	No	No	No	No	No	No	No	No	No	No	No	Yes	No	No	No	Yes	No	No	No	No	No	No	No	No	No	Yes	No	Yes
KAP109	22	Female	College	Self Employed	Yes	Yes	Yes	No	No	No	No	20	Yes	No	No	No	No	No	No	No	No	Yes	No	No	No	No	No	No	No	No	No	No	No	No	No	Yes	No	No	No	No	No	No	No	No	No	No	Yes	No	No
KAP110	27	Male	Primary	Casual	Yes	Yes	Yes	No	No	No	Yes	6	Yes	No	Yes	No	No	No	No	No	Yes	No	No	No	No	No	No	No	No	No	No	No	No	No	No	Yes	Yes	No	Yes	No	No	No	No	No	No	No	Yes	No	Yes
KAP111	87	Female	Primary	Self Employed	Yes	Yes	Yes	No	No	No	No	50	No	No	No	No	Yes	No	No	No	No	No	No	No	No	No	No	No	No	No	No	No	No	No	No	Yes	Yes	No	No	No	No	Yes	Yes	No	No	No	No	No	No
KAP112	59	Female	No education	Self Employed	Yes	Yes	No	No	No	No	No	26	Yes	No	No	No	Yes	No	No	No	No	No	No	No	No	No	No	No	No	No	No	No	No	No	No	Yes	Yes	No	No	No	No	No	No	No	No	No	No	Yes	Yes
[truncated: 100 more columns]

## Sheet: Hospital Records Data
Patient Identifier	Age	Sex	Status	Fever	Hand Swelling	Skin Lesions	Dyspnoea	Chest Pain	Stomache	Headache	Nausea	Fatigue	Dizziness
P001	32	Male	Confirmed	Yes	Yes	Yes	Yes	Yes	No	No	No	No	No
P002	28	Male	Probable	Yes	Yes	Yes	Yes	Yes	No	No	No	No	No
P003	7	Male	Probable	Yes	Yes	Yes	Yes	Yes	No	No	No	No	No
P004	16	Female	Probable	Yes	Yes	Yes	Yes	Yes	No	No	No	No	No
P005	42	Male	Probable	Yes	Yes	Yes	Yes	Yes	No	No	No	No	No
P006	27	Female	Suspect	Yes	Yes	Yes	Yes	Yes	No	No	No	No	No
P007	11	Female	Suspect	Yes	Yes	Yes	Yes	Yes	No	No	No	No	No
P008	24	Female	Suspect	Yes	Yes	Yes	Yes	Yes	No	No	No	No	No
P009	8	Male	Suspect	No	No	No	No	No	yes	No	No	No	No
P010	13	Male	Suspect	No	No	No	No	No	No	Yes	No	No	No
P011	15	Female	Suspect	No	No	No	No	No	Yes	No	No	No	No
P012	7	Male	Non Case	No	No	No	No	No	No	No	No	No	No
P013	29	Female	Suspect	No	No	No	No	No	Yes	No	No	No	No
P014	14	Female	Suspect	No	No	No	No	No	Yes	No	No	No	No
P015	52	Female	Suspect	No	No	No	No	No	No	Yes	No	No	No
P016	12	Female	Suspect	No	No	No	No	No	No	No	Yes	No	No
P017	7	Female	Suspect	No	No	No	No	No	No	No	No	Yes	No
P018	9	Female	Suspect	No	No	No	No	No	Yes	No	No	No	No
P019	12	Male	Suspect	Yes	No	No	No	No	Yes	No	No	No	No
P020	9	Female	Suspect	No	No	No	No	No	Yes	No	No	No	No
P021	38	Male	Suspect	No	No	No	No	No	Yes	No	No	No	No
P022	13	Female	Suspect	No	No	No	No	No	No	No	No	No	Yes
P023	13	Female	Non Case	No	No	No	No	No	No	No	No	No	No
P024	12	Male	Non Case	No	No	No	No	No	No	No	No	No	No
P025	23	Male	Suspect	No	No	No	No	No	Yes	No	No	No	No
P026	14	Male	Suspect	No	No	No	No	No	No	Yes	No	No	No
P027	16	Female	Non Case	No	No	No	No	No	No	No	No	No	No
P028	14	Female	Non Case	No	No	No	No	No	No	No	No	No	No
P029	8	Male	Non Case	No	No	No	No	No	No	No	No	No	No
P030	13	Female	Suspect	No	No	No	No	No	No	No	Nausea	No	No
P031	12	Male	Suspect	No	No	No	No	No	Yes	No	No	No	No
P032	8	Female	Suspect	No	No	No	No	No	No	Yes	No	No	No
P033	8	Male	Non Case	No	No	No	No	No	No	No	No	No	No
P034	7	Male	Non Case	No	No	No	No	No	No	No	No	No	No
P035	10	Male	Non Case	No	No	No	No	No	No	No	No	No	No
P036	12	Female	Non Case	No	No	No	No	No	No	No	No	No	No
P037	8	Male	Suspect	No	No	No	No	No	Yes	No	No	No	No
P038	8	Male	Suspect	No	No	No	No	No	Yes	No	No	No	No
P039	10	Female	Suspect	No	No	No	No	No	Yes	Yes	Yes	No	No
P040	14	Female	Non Case	No	No	No	No	No	No	No	No	No	No
P041	56	Male	Suspect	No	Yes	Yes	No	No	No	No	No	No	No
P042	51	Male	Suspect	No	Yes	No	No	No	No	No	No	No	No
P043	48	Male	Non Case	No	No	No	No	No	No	No	No	No	No
P044	38	Male	Non Case	No	No	No	No	No	No	No	No	No	No
P045	25	Female	Non Case	No	No	No	No	No	No	No	No	No	No
P046	7	Female	Non Case	No	No	No	No	No	No	No	No	No	No
P047	4	Male	Non Case	No	No	No	No	No	No	No	No	No	No
P048	77	Female	Non Case	No	No	No	No	No	No	No	No	No	No
P049	42	Male	Non Case	No	No	No	No	No	No	No	No	No	No
P050	35	Female	Non Case	No	No	No	No	No	No	No	No	No	No
P051	14	Male	Non Case	No	No	No	No	No	No	No	No	No	No
P052	12	Female	Non Case	No	No	No	No	No	No	No	No	No	No
P053	5	Male	Non Case	No	No	No	No	No	No	No	No	No	No
